# Supplementary material for: Effective Carbon Dioxide Mitigation and Improvement of Compost Nutrients with the Use of Composts’ Biochar
Source: Materials (Basel). 2024 Jan 25;17(3):563. doi: 10.3390/ma17030563 (PMC10856095; doi:10.3390/ma17030563)
Supplement: Supplementary file 1 [file materials-17-00563-s001.zip]

Archive with 1 entries (1 files):
- materials-2789630-supplementary.pdf
